# Supplementary material for: Suction-Assisted Laryngoscopy and Airway Decontamination (SALAD) for Emergency Airway Management: A Systematic Review of Evidence and Implementation
Source: J Clin Med. 2025 Oct 21;14(20):7430. doi: 10.3390/jcm14207430 (PMC12564951; doi:10.3390/jcm14207430)
Supplement: Supplementary file 1 [file jcm-14-07430-s001.zip]

Archive with 1 entries (1 files):
- jcm-3868056-supplementary.pdf
